# Supplementary material for: In Vitro Determination of the Skin Anti-Aging Potential of Four-Component Plant-Based Ingredient
Source: Molecules. 2022 Nov 21;27(22):8101. doi: 10.3390/molecules27228101 (PMC9697998; doi:10.3390/molecules27228101)
Supplement: Supplementary file 1 [file molecules-27-08101-s001.zip]

Archive with 1 entries (1 files):
- molecules-2021688-supplementary.pdf
